# Supplementary material for: Genome-Wide Association Study (GWAS) to Identify Salt-Tolerance QTLs Carrying Novel Candidate Genes in Rice During Early Vegetative Stage
Source: Rice (N Y). 2021 Jan 9;14:9. doi: 10.1186/s12284-020-00433-0 (PMC7797017; doi:10.1186/s12284-020-00433-0)
Supplement: Supplementary file 1 — Additional file 1: Table S1. Rice varieties used in this study. Table S2. Analysis of variance for the studied traits in germplasm set of rice under normal and salinity stress conditions. Table S3. Pearson correlation coefficients between different traits under normal condition. Table S4. Pearson correlation coefficients between different traits under salinity condition. Table S5. Co-ancestory coefficients (Q) in 4 sub-populations for germplasm set used in the study. Table S6. Results of association mapping using MLM-Q-K model for detection of SNPs with significant association to the studied traits under normal condition. Table S7. Results of association mapping using MLM-Q-K model for detection of SNPs with significant association to the studied traits under salinity condition. Table S8. Approximate expression levels of candidate genes (in view of transcript per million, TPM) inferred from EST sources in Unigene database. Table S9. Haplotype analysis of candidate genes on rice chromosomes. Table S10. Co-expression analysis of candidate genes using riceFREND database. Table S11. Comparison of the locations of the detected genomic regions in this study (QTLs) and the known reported QTLs. [file 12284_2020_433_MOESM1_ESM.xlsx]

## Sheet: Table S1
Table S1. Rice varieties used in this study.
#	Variety Name	Accession number
1	Minghui63	RA7745
2	Tainung67	RA7743
3	Zhenshan97B	RA7744
4	Cypress	RA7749
5	Aijiaonante	RA6509
6	ARC6578	RA6550
7	ARC7229	RA6276
8	CarolinaGold	RA6367
9	CarolinaGoldSel	RA6346
10	CS-M3	RA6306
11	Gerdeh	RA6228
12	Geumobyeo	RA6361
13	HabiganjBoro6	RA6392
14	HonChim	RA6449
15	ItalicaCarolina	RA6434
16	Kasalath	RA6338
17	KeritingTingii	RA6293
18	Ligerito	RA6401
19	Mehr	RA6257
20	RTS14	RA6243
21	BR24	RA6576
22	KiukiNo.46	RA6409
23	Agusita	RA6507
24	Ai-Chiao-Hong	RA6246
25	Aswina330	RA6588
26	Azerbaidjanica	RA6457
27	Baber	RA6233
28	BaghlaniNangarhar	RA6253
29	Bahia	RA6446
30	Basmati	RA6333
31	Basmati217	RA6266
32	Bellardone	RA6559
33	Benllok	RA6544
34	Berenj	RA6378
35	BicoBranco	RA6235
36	Binulawan	RA6199
37	Biser1	RA6440
38	BJ1	RA6341
39	BlueRose	RA6311
40	BoaVista	RA6548
41	Bombilla	RA6429
42	Bombon	RA6552
43	BritishHondurasCreole	RA6528
44	BulZo	RA6547
45	Bulgare	RA6480
46	Mudgo	RA6316
47	Caucasica	RA6481
48	Cenit	RA6369
49	Chibica	RA6443
50	China1039	RA6400
51	Chinese	RA6321
52	Chuan4	RA6292
53	Coarse	RA6420
54	Cocodrie	RA6195
55	Creole	RA6410
56	CriolloLaFria	RA6546
57	Cuba65	RA6283
58	Cybonnet	RA6194
59	Dam	RA6300
60	Darmali	RA6223
61	DeeGeoWooGen	RA6340
62	Della	RA6389
63	Delrex	RA6520
64	Deokjeokjodo	RA6421
65	Desvauxii	RA6433
66	DhalaShaitta	RA6350
67	Djimoron	RA6447
68	DobleCarolinaRinaldoBarsani	RA6490
69	Dom-sufid	RA6222
70	DomZard	RA6555
71	Dosel	RA6439
72	DouradoAgulha	RA6200
73	EarlyWataribune	RA6330
74	Edith	RA6388
75	Estrela	RA6505
76	Firooz	RA6237
77	GambiakaSebela	RA6444
78	GhatiKammaNangarhar	RA6254
79	Ghorbhai	RA6578
80	GogoLempuk	RA6239
81	Goria	RA6586
82	GotakGatik	RA6241
83	Guan-Yin-Tsan	RA6247
84	Guineandao	RA6508
85	HalwaGoseRed	RA6461
86	Hatsunishiki	RA6478
87	Hiderisirazu	RA6475
88	Honduras	RA6313
89	HsiaChiohKehTu	RA6210
90	HuLoTao	RA6216
91	HunanEarlyDwarfNo.3	RA6504
92	HunanEarlyDwarfNo.3	RA6504
93	IguapeCateto	RA6289
94	IR36	RA6343
95	IR8	RA6356
96	IR-44595	RA6467
97	Jamir	RA6577
98	Jaya	RA6319
99	JC149	RA6219
100	Jhona349	RA6256
101	Jouiku393G	RA6325
102	Kachilon	RA6585
103	Kalamkati	RA6245
104	KalubalaVee	RA6372
105	Kamenoo	RA6264
106	Kaniranga	RA6282
107	Karabaschak	RA6519
108	Karkati87	RA6377
109	Kaukau	RA6450
110	KaukkyiAni	RA6554
111	KhaoGaew	RA6297
112	KhaoTotLong227	RA6581
113	Kiang-Chou-Chiu	RA6285
114	Kihogo	RA6445
115	Kinastano	RA6359
116	Kitrana508	RA6275
117	KonSuito	RA6428
118	Koshihikari	RA6336
119	L-202	RA6273
120	LAC23	RA6299
121	LadyWrightSeln	RA6370
122	LaGrue	RA7836
123	LD24	RA6511
124	Lemont	RA6270
125	LeuangHawn	RA6567
126	LeungPratew	RA6225
127	Li-Jiang-Xin-Tuan-Hei-Gu	RA7754
128	Lomello	RA6563
129	LukTakhar	RA6255
130	Lusitano	RA6483
131	M.Blatec	RA6463
132	M202	RA7747
133	Mansaku	RA6284
134	Maratelli	RA6431
135	Melanotrix	RA6458
136	MingHui	RA6354
137	Niquen	RA6441
138	Nira	RA6383
139	Norin20	RA6323
140	Nova	RA6307
141	O-Luen-Cheung	RA6286
142	Okshitmayin	RA6564
143	Oro	RA6328
144	OryzicaLlanos5	RA6322
145	OS6(WC10296)	RA6408
146	Osogovka	RA6462
147	Ostiglia	RA6326
148	PadiKasalle	RA6215
149	PadiPagalong	RA6512
150	Pagaiyahan	RA6281
151	PaiHokGlutinous	RA6486
152	Palmyra	RA6405
153	Pao-Tou-Hung	RA6265
154	Pappaku	RA6217
155	ParaibaChinesNova	RA6485
156	PateBlancMn1	RA6541
157	Patna	RA6454
158	PatoDeGallinazo	RA6351
159	PaungMalaung	RA6580
160	Peh-Kuh	RA6280
161	Peh-Kuh-Tsao-Tu	RA6277
162	Phudugey	RA6232
163	Pirinae69	RA6459
164	Pratao	RA6538
165	RadinEbos33	RA6551
166	RikutoKemochi	RA6290
167	RizLocal	RA6514
168	Rojofotsy738	RA6556
169	Romanica	RA6437
170	Sabharaj	RA6565
171	SadriTorMisri	RA6518
172	SanthiSufaid	RA6406
173	Saturn	RA6309
174	Shangyu394	RA6510
175	ShimBalte	RA6496
176	Shinriki	RA6334
177	Shirkati	RA6373
178	Shoemed	RA6310
179	Sitpwa	RA6570
180	Sufaid	RA6418
181	Suweon	RA6337
182	TaMaoTsao	RA6278
183	TainanIku487	RA6317
184	Tchibanga	RA6536
185	TeQing	RA6314
186	Tsipala421	RA6268
187	Vavilovi	RA6500
188	WIR3764	RA6465
189	YabaniMontakhab7	RA6530
190	Yodanya	RA6562
191	Zhenshan2	RA6329
192	WC6	RA6318
193	Manzano	RA6517
194	Sinaguing	RA6348
195	Wanica	RA6423
196	Beonjo	RA6249
197	HaginomaeMochi	RA6288
198	Heukgyeong	RA6251
199	Katy	RA7840
200	Stegaru65	RA6460
201	SmlKapuri	RA6488
202	NPE835	RA6220

## Sheet: Table S2
Table S2. Analysis of variance for the studied traits in germplasm set of rice under normal and salinity stress conditions
Source of variation	df	SL	RL	SFW	RFW	SDW	RDW	TW	RWC
Treatment	1	3.54ns	2333.34**	21830.14**	66418.19**	1954.87**	670.23**	2107.44*	2677.38**
Genotype	154	28.34**	33.27**	7735.56**	11604.73**	148.07**	166.48**	9321.44**	59.07**
G*T	154	4.52**	24.75**	1229.77**	2936.09**	29.97**	53.84**	1384.63**	48.99**
Error	808	1.27	2.46	350.16	639.13	9.03	9.95	435.22	12.26
CV		0.091	0.177	0.097	0.203	0.104	0.182	0.099	0.051
Note: * and ** indicating significance at 5% and 1% level of probability, respectively

## Sheet: Table S3
Table S3. Pearson correlation coefficients between different traits under normal condition
	SL	SFW	RL	RFW	TW	SDW	RDW	RWC
SL	1
SFW	0.593**	1
RL	0.245**	0.410**	1
RFW	0.275**	0.458**	0.555**	1
TW	0.618**	0.966**	0.379**	0.430**	1
SDW	0.607**	0.718**	0.256**	0.357**	0.737**	1
RDW	0.368**	0.406**	0.384**	0.578**	0.404**	0.394**	1
RWC	-0.072	0.145**	0.133**	0.130**	-0.107*	-0.100*	0.018	1
* and ** indicating significance at 5% and 1% level of probability, respectively

## Sheet: Table S4
Table S4. Pearson correlation coefficients between different traits under salinity condition
	SL	SFW	RL	RFW	TW	SDW	RDW	RWC
SL	1
SFW	0.589**	1
RL	0.121*	0.183*	1
RFW	0.171*	0.459**	0.254**	1
TW	0.587**	0.968**	0.164*	0.430**	1
SDW	0.515**	0.760**	0.172*	0.323**	0.763**	1
RDW	0.203**	0.399**	0.235**	0.813**	0.404**	0.404**	1
RWC	0.055	0.185*	0.081	0.117*	-0.062	-0.007	-0.014	1
* and ** indicating significance at 5% and 1% level of probability, respectively

## Sheet: Table S5
Table S5. Co-ancestory coefficients (Q) in 4 sub-populations for germplasm set used in the study.
Genotype code	Q1	Q2	Q3	Q4
g10	0.0001	0.8156	0	0.1844
g101	0.0008	0.0112	0.9788	0.0092
g106	0.0012	0.9722	0.0002	0.0264
g107	1	0	0	0
g108	0.0009	0.0109	0.0001	0.9881
g11	0.0063	0.6782	0.0729	0.2426
g112	0.0303	0	0.9697	0
g115	0.0001	0	0.9999	0
g117	0.0148	0	0.9852	0
g118	0.0097	0	0.9903	0
g119	0.0205	0.0591	0.8494	0.071
g120	0.0001	0.9999	0	0
g121	0.0217	0.1315	0.006	0.8408
g122	0.0001	0.9907	0	0.0092
g123	0.0001	0	0.9998	0
g124	0.1136	0.0001	0.8432	0.0431
g126	0.139	0	0.861	0
g127	0.0163	0	0.9837	0
g128	0.9886	0	0.0114	0
g129	0.0001	0.8949	0	0.105
g13	0.0302	0.1568	0.3942	0.4187
g133	0	0.9999	0	0
g134	0.8847	0.0117	0.0821	0.0214
g136	0.0001	0.5035	0	0.4964
g137	0.0001	0.2846	0	0.7153
g138	0.0253	0.2404	0.3659	0.3685
g139	0.0157	0.1174	0.1225	0.7443
g14	0.8817	0.0125	0.0969	0.0089
g140	0.0258	0.0452	0	0.9289
g145	0.0358	0.9233	0	0.0409
g147	0.0554	0.6438	0	0.3008
g148	0.0001	0.9942	0	0.0057
g15	0.0001	0.9999	0	0
g154	0.9772	0	0.0227	0
g159	0.0001	0.9997	0	0.0002
g161	0.0003	0.0165	0.0005	0.9827
g163	0.0001	0.8093	0	0.1906
g164	0.0909	0.1662	0.0237	0.7192
g166	1	0	0	0
g167	0.9971	0	0.0028	0
g169	0.9929	0	0.0071	0
g171	0.9889	0	0.0111	0
g176	1	0	0	0
g177	1	0	0	0
g178	0.0102	0	0.9898	0
g182	0.9544	0.0053	0.0199	0.0203
g185	0.0004	0.7641	0	0.2354
g188	0.3973	0	0.6027	0
g189	0.5236	0	0.4304	0.0459
g19	0.1262	0	0.8734	0.0004
g190	0.0001	0.9999	0	0
g193	0.9878	0.0015	0.0106	0.0002
g195	0.487	0.0001	0.5128	0.0001
g198	0.0085	0	0.9915	0
g2	0.0211	0.9648	0	0.0141
g201	0.0001	0.2318	0	0.7681
g204	0.0001	0.9741	0	0.0258
g205	0.0117	0.0001	0.9882	0
g206	0	0.9999	0	0
g207	0.0001	0	0.9999	0
g209	0.0001	0.9999	0	0
g21	1	0	0	0
g214	0	0.9999	0	0
g216	0.0005	0	0.9995	0
g219	0.0071	0.9743	0.0185	0
g22	0.7659	0.0108	0.1357	0.0876
g222	0.0032	0.9108	0.0005	0.0855
g225	0.0024	0.9421	0	0.0556
g228	1	0	0	0
g229	0.8922	0.0107	0.0675	0.0295
g23	0.0001	0.9999	0	0
g238	0.5109	0	0.4468	0.0423
g24	0.0004	0.8663	0.0001	0.1332
g241	0.0001	0.9841	0	0.0158
g244	0.0001	0.9198	0	0.0801
g245	0.0001	0.9999	0	0
g246	0.9998	0	0.0002	0
g247	0.96	0.0346	0.0002	0.0052
g249	0.0068	0.7567	0.0022	0.2343
g25	1	0	0	0
g251	0.0002	0.0056	0	0.9942
g254	0.001	0.0415	0	0.9574
g259	0.0001	0	0	0.9999
g260	0.0001	0.9999	0	0
g261	0.0001	0.9999	0	0
g269	0.0001	0.9814	0	0.0185
g271	0.0738	0.0488	0.0031	0.8744
g277	0.0001	0.9998	0	0.0002
g282	0.0001	0.7971	0	0.2028
g283	0.0024	0.812	0.0306	0.155
g29	0.0391	0.0001	0.9608	0
g3	0.9584	0.0416	0	0
g30	0.0002	0.9518	0	0.048
g31	0.0014	0.8506	0.0114	0.1366
g32	0.0001	0.9999	0	0
g33	0.0001	0.8952	0	0.1047
g36	0.0277	0.2348	0.3569	0.3806
g37	0.0245	0.0799	0.0005	0.8951
g38	0	0.9999	0	0
g39	0	0.9999	0	0
g4	0.02	0.0549	0	0.9251
g40	0.262	0.1831	0.394	0.1608
g41	0.0027	0.2567	0.3802	0.3605
g42	0.8373	0.062	0.0857	0.015
g43	0.0006	0.8791	0	0.1203
g44	0.0503	0.0001	0.9495	0
g46	0.0001	0.4446	0	0.5553
g47	0.0001	0.0049	0	0.9951
g48	0.0001	0.8319	0	0.1679
g49	0.0001	0.7382	0	0.2618
g5	1	0	0	0
g50	0.0001	0	0	0.9999
g51	0.0001	0.9832	0	0.0166
g52	0.0001	0.9709	0	0.0289
g54	0.0001	0.91	0	0.0898
g55	0.0001	0.166	0	0.8339
g57	0.0001	0.8222	0	0.1778
g59	1	0	0	0
g6	0.1574	0.0001	0.8271	0.0153
g60	0	0.9999	0	0
g61	0.0025	0	0.9974	0
g63	0.0002	0	0.9998	0
g64	0.0281	0.0576	0.0023	0.912
g66	0.0014	0.0001	0.0001	0.9984
g67	0.9484	0.0003	0.0506	0.0007
g68	0.067	0.063	0.0048	0.8651
g69	0.0566	0.089	0.0001	0.8543
g7	0.133	0.0001	0.8546	0.0124
g70	0.037	0.4035	0.0121	0.5475
g71	0.0069	0.515	0.1733	0.3048
g73	0.9999	0	0	0
g74	0.0003	0.0522	0	0.9475
g75	0.0001	0.0335	0	0.9663
g76	0.0001	0.9843	0	0.0156
g77	0.0001	0.9999	0	0
g78	0.0311	0	0.9689	0
g79	0.7691	0.0046	0.2061	0.0202
g8	0.0001	0	0	0.9999
g80	0.0001	0.6641	0	0.3358
g81	0.0126	0.2837	0.3038	0.3999
g82	0.0182	0.2885	0.2935	0.3997
g83	0.0001	0.8299	0	0.1701
g84	0.0001	0.0077	0	0.9922
g85	0.0235	0.3631	0	0.6133
g86	0.0001	0.1294	0	0.8706
g89	0.0255	0.5593	0.0096	0.4056
g9	0.0001	0	0	0.9999
g90	0.0023	0.2583	0.3773	0.3621
g93	0.0001	0.8955	0	0.1044
g94	0.0345	0.0001	0.9654	0
g95	0.0485	0	0.9515	0
g96	0.0218	0.1766	0.0157	0.7859
g97	0.0461	0	0.9539	0
g98	0.017	0.6091	0.0041	0.3698
g99	0.9668	0.0037	0.0295	0

## Sheet: Table S6
Table S6. Results of association mapping using MLM-Q-K model for detection of SNPs with significant association to the studied traits under normal condition
Trait	SNP marker	Chromosome	Position (bp)	Allele	Frequent allele	F	Negetive Log10(p)	r2
RDW	id1001638	1	2057827	A/G	A	16.76	4.16	10.04
RDW	id6002874	6	3589970	C/T	T	19.44	4.69	11.27
RDW	id6002885	6	3598148	A/G	A	16.12	4.01	10.12
RDW	id6012242	6	23696829	T/G	T	16.57	4.12	9.77
RDW	ud7000041	7	916395	A/T	A	16.51	4.11	9.82
RDW	id7005878	7	28925903	A/C	C	21.58	5.13	10.96
RFW	id1027717	1	42438643	C/T	C	16.6	4.13	6.73
RFW	id1027795	1	42575260	A.C	C	16.6	4.13	6.72
RFW	id1027917	1	42596001	C/T	C	16.32	4.07	6.72
RFW	id1028089	1	42649896	C/T	T	16.59	4.12	6.77
RFW	id1028361	1	42976353	C/T	C	19.35	4.68	7.77
RFW	id4001171	4	2517579	A/G	A	16.71	4.14	7.04
RFW	id4008536	4	25857543	A/C	C	16.28	4.06	6.62
RFW	id6002874	6	3589970	C/T	T	17.13	4.22	7.18
RFW	id8004547	8	16970586	A/G	G	17.73	4.33	11.63
RFW	id8004627	8	17555306	A/G	G	22.24	5.25	8.86
RFW	id8004641	8	17559992	A/G	G	25.52	5.86	10.67
RFW	ud8001188	8	18089107	C/T	T	17.87	4.39	7.18
RFW	id12007470	12	22137730	A/C	C	16.14	4.02	6.92
RFW	id12008935	12	24835413	A/G	G	16.47	4.1	6.71
SDW	id1002776	1	3398228	C/G	G	19.24	4.64	12.22
SDW	id2007907	2	20349366	C/T	C	17.69	4.35	10.6
SDW	id9007204	9	20941906	G/T	G	16.87	4.17	10.74
SDW	ud11000997	11	17023755	A/G	A	20.92	4.96	13.67
SFW	id2001360	2	2129716	C/T	T	16.8	4.17	10.17
SFW	id2010960	2	25247792	A/G	A	17.7	4.35	10.53
SFW	id9007204	9	20941906	G/T	G	19.62	4.72	12.25
SFW	id11004739	11	13860607	G/T	G	17.64	4.32	11.3
SFW	ud11000997	11	17023755	A/G	A	16.55	4.09	11.1
SL	id1002773	1	3398048	C/T	T	16.54	4.11	10.16
SL	id1003344	1	4004917	A/G	G	17.43	4.3	10.3
SL	id1019284	1	31801663	A/C	C	16.37	4.07	10.15
SL	id1020023	1	32480011	A/G	A	16.62	4.11	10.74
SL	id2003404	2	6619508	A/C	C	17.16	4.19	12.23
SL	id6005320	6	8184620	C/T	T	17.04	4.21	10.19
SL	id12004256	12	11064027	A/G	G	17.93	4.39	10.74
SL	id12004271	12	11136778	C/T	T	16.84	4.16	10.59
SL	id12004285	12	11190269	C/T	T	16.64	4.13	10.28
SL	wd12001151	12	11460977	A/G	G	18.04	4.41	11.25
SL	ud12000711	12	11491984	A/G	G	17.84	4.29	14.05
SL	wd12001183	12	11552892	C/T	T	16.55	4.11	10.38
SL	id12004490	12	12385585	A/G	A	16.13	4.03	9.64
SL	wd12001494	12	12465270	A/G	G	16.95	4.17	11.09
SL	id12004549	12	12565424	A/G	G	16.22	4.04	10.22
SL	id12004588	12	12830780	A/G	G	18.34	4.48	10.88
SL	id12004596	12	12832932	A/C	C	17.19	4.25	10.22
SL	id12004628	12	12921253	C/T	C	18.18	4.45	10.87
SL	id12004635	12	12922104	A/G	G	20.74	4.9	14.12
SL	id12004667	12	13017639	A/T	A	18.45	4.5	10.95
SL	id12004674	12	13054914	C/T	T	18.69	4.55	10.95
SL	id12004683	12	13057927	A/G	G	17.71	4.36	10.44
SL	id12004708	12	13098889	C/T	C	17.8	4.37	10.68
SL	id12004719	12	13102198	A/G	A	16.52	4.11	9.81
SL	id12004723	12	13102914	A/G	A	17.71	4.36	10.44
SL	id12004734	12	13105517	C/T	C	17.74	4.31	12.5
SL	wd12001831	12	13116063	G/C	G	17.71	4.36	10.44
SL	id12004741	12	13173366	G/C	G	16.42	4.08	9.99
SL	id12004758	12	13245203	G/C	C	20.07	4.82	12.28
SL	id12004772	12	13326249	A/G	G	17.35	4.28	10.37
SL	id12004788	12	13430005	G/C	C	17.49	4.31	10.44
SL	wd12001926	12	13446893	C/T	T	20.1	4.84	11.67
SL	wd12001948	12	13479184	A/G	G	17.71	4.36	10.44
SL	id12004807	12	13493994	G/T	T	17.71	4.36	10.44
SL	wd12001978	12	13537900	A/G	G	17.71	4.36	10.44
SL	id12004808	12	13558564	G/T	G	16.53	4.1	10.24
SL	id12004835	12	13601796	A/G	G	20.57	4.93	11.98
SL	id12004864	12	13654263	C/T	C	20.1	4.84	11.67
SL	id12004869	12	13655624	C/T	C	20.1	4.84	11.67
SL	id12004881	12	13658197	A/T	A	17.61	4.33	10.47
SL	id12004883	12	13694016	G/T	G	20.1	4.84	11.67
SL	id12004897	12	13699189	G/T	G	17.15	4.24	10.27
SL	id12004915	12	13702595	C/T	C	20.45	4.89	12.55
SL	wd12002040	12	13739069	A/G	A	17	4.2	10.43
SL	id12004923	12	13739424	C/T	T	17.58	4.33	10.48
SL	wd12002076	12	13766216	G/T	G	17.46	4.3	10.67
SL	wd12002117	12	13809628	A/G	A	20.37	4.89	11.87
SL	id12004932	12	13818988	A/G	G	20.1	4.84	11.67
SL	id12004934	12	13819126	G/C	C	17.94	4.39	11.01
SL	id12004935	12	13819275	C/T	T	20.1	4.84	11.67
SL	id12004936	12	13822173	C/T	C	20.1	4.84	11.67
SL	id12004945	12	13824435	C/T	C	17.71	4.36	10.44
SL	id12004950	12	13825318	A/G	G	16.15	4.01	10.9
SL	id12004951	12	13825802	A/T	A	18.21	4.45	10.95
SL	id12004994	12	13889716	C/T	C	17.09	4.22	10.29
SL	id12005034	12	13948757	A/G	G	16.73	4.16	9.93
SL	id12005043	12	13976321	C/T	C	16.5	4.09	10.52
SL	id12005060	12	14028080	C/T	C	18.19	4.45	10.7
SL	id12005063	12	14028619	G/C	G	18.19	4.45	10.7
SL	id12005069	12	14031664	A/C	C	18.19	4.45	10.7
SL	wd12002129	12	14054080	A/G	G	18.19	4.45	10.7
SL	id12005095	12	14122609	A/G	G	18.16	4.45	10.68
SL	id12005107	12	14172801	C/T	T	19.9	4.79	11.98
SL	id12005112	12	14175349	A/G	G	18.27	4.46	10.92
SL	wd12002243	12	14215486	A/G	A	18.76	4.57	11.05
TW	id2010960	2	25247792	A/G	A	18.07	4.43	10.72
TW	id9007204	9	20941906	G/T	G	26.41	6.04	15.83
TW	id11004739	11	13860607	G/T	G	16.2	4.03	10.48

## Sheet: Table S7
Table S7. Results of association mapping using MLM-Q-K model for detection of SNPs with significant association to the studied traits under salinity condition
Trait	SNP marker	Chromosome	Position (bp)	Alleles	Frequent allele	F	Negetive Log10(p)	r2
RDW	id1013676	1	23667996	A/G	G	18.78	4.52	7.99
RDW	id1019829	1	32325799	A/C	A	17.19	4.25	9.49
RDW	id1019891	1	32358779	C/T	C	16.68	4.14	9.31
RDW	id1026360	1	41114895	A/G	A	17.56	4.32	10.63
RDW	id1026656	1	41348696	A/C	C	23.75	5.53	14.38
RDW	id1026704	1	41534764	T/C	C	16.38	4.05	11.21
RDW	id1026723	1	41541925	A/G	A	18.47	4.51	10.68
RDW	id1027392	1	42254208	A/G	A	19.36	4.68	11.34
RDW	id1027443	1	42267480	C/T	C	19.14	4.64	10.86
RDW	dd1001565	1	42315234	G/C	G	22.15	5.24	12.45
RDW	dd1001617	1	42327703	C/T	C	22.39	5.29	12.48
RDW	dd1001694	1	42339521	C/T	C	23.05	5.41	13.04
RDW	dd1001695	1	42339564	G/T	T	21.79	5.16	12.52
RDW	id1027567	1	42350536	A/G	G	19.31	4.68	10.89
RDW	id1027572	1	42351049	T/C	C	20.74	4.95	12.06
RDW	id1027585	1	42353040	A/G	A	22.62	5.33	12.8
RDW	id1027593	1	42355294	A/T	A	19.32	4.68	10.92
RDW	id1027717	1	42438643	C/T	C	22.85	5.38	12.7
RDW	id1027719	1	42442204	C/T	T	19.85	4.78	11.32
RDW	id1027795	1	42575260	A/C	C	22.4	5.3	12.22
RDW	id1027824	1	42581752	C/T	T	21.76	5.14	13.11
RDW	id1027842	1	42585362	A/G	G	19.62	4.74	10.98
RDW	id1027885	1	42591390	A/T	T	16.37	4.08	9.57
RDW	id1027902	1	42594243	A/G	A	22.22	5.25	12.57
RDW	id1027917	1	42596001	C/T	C	22.5	5.31	12.68
RDW	id1028028	1	42622164	C/T	C	19.39	4.69	10.95
RDW	id1028047	1	42624261	G/T	G	18.05	4.42	10.19
RDW	id1028054	1	42625563	A/T	A	17.84	4.38	10.12
RDW	id1028063	1	42627050	C/T	C	19.62	4.74	10.98
RDW	id1028071	1	42628473	A/C	C	19.11	4.63	10.96
RDW	id1028089	1	42649896	C/T	T	22.87	5.38	12.76
RDW	id1028186	1	42723932	A/G	G	19.62	4.74	10.98
RDW	id1028361	1	42976353	C/T	C	22.88	5.38	12.74
RDW	id2016156	2	35258870	C/T	T	19.26	4.65	7.6
RDW	id4001991	4	4686670	A/G	G	16.8	4.11	8.46
RDW	id6016921	6	30479248	A/G	G	16.61	4.12	9.23
RDW	id6017017	6	31168765	A/G	A	17.43	4.29	9.27
RDW	id6017023	6	31208348	C/T	C	17.59	4.32	9.91
RDW	id12005900	12	17530375	C/G	C	18.99	4.61	11.26
RFW	id1008031	1	11259217	C/T	C	20.5	4.9	10.11
RFW	id1014867	1	24911729	C/T	C	16.37	4.08	8.1
RFW	id1014888	1	24946338	A/T	A	16.62	4.12	8.11
RFW	id1019829	1	32325799	A/C	A	18.42	4.5	6.39
RFW	id1026011	1	40794206	A/C	A	23.62	5.52	13.16
RFW	id1026302	1	41101759	A/T	T	23.03	5.41	11.58
RFW	id1026360	1	41114895	A/G	G	17.66	4.34	10.51
RFW	id1026656	1	41348696	A/C	C	18.49	4.49	11.32
RFW	id1027392	1	42254208	A/G	A	22.03	5.21	11
RFW	id1027443	1	42267480	C/T	C	23.61	5.53	9.09
RFW	dd1001565	1	42315234	C/G	G	27.25	6.22	12.29
RFW	dd1001617	1	42327703	C/T	C	27.46	6.27	12.23
RFW	dd1001694	1	42339521	C/T	C	27.52	6.27	12.75
RFW	dd1001695	1	42339564	G/T	T	25.93	5.96	12.85
RFW	id1027567	1	42350536	A/G	G	23.56	5.52	7.74
RFW	id1027572	1	42351049	C/T	C	25.03	5.79	11.43
RFW	id1027585	1	42353040	A/G	A	27.45	6.26	12.72
RFW	id1027593	1	42355294	A/T	A	23.5	5.51	8.61
RFW	dd1001865	1	42396330	A/C	C	17.56	4.26	11.14
RFW	dd1001917	1	42429179	C/T	T	21.98	5.15	8.22
RFW	id1027717	1	42438643	C/T	C	26.24	6.04	12.07
RFW	id1027719	1	42442204	C/T	T	22.57	5.32	11.14
RFW	id1027781	1	42573242	C/G	G	19.21	4.63	6.6
RFW	id1027795	1	42575260	C/T	C	22.33	5.28	8.57
RFW	id1027824	1	42581752	A/T	T	24.94	5.75	12.06
RFW	id1027842	1	42585362	A/G	G	22.31	5.28	8.71
RFW	id1027885	1	42591390	A/T	T	21.44	5.1	8.18
RFW	id1027902	1	42594243	A/G	A	24.75	5.74	11.23
RFW	id1027917	1	42596001	C/T	C	26.13	6.01	12.61
RFW	id1028028	1	42622164	C/T	C	21.97	5.21	9.12
RFW	id1028047	1	42624261	G/T	G	20.22	4.86	8.96
RFW	id1028054	1	42625563	A/T	A	20.36	4.89	9.14
RFW	id1028063	1	42627050	C/T	C	22.31	5.28	8.71
RFW	id1028071	1	42628473	A/C	C	22.44	5.3	9.5
RFW	id1028089	1	42649896	C/T	T	26.59	6.1	12.58
RFW	id1028091	1	42650848	A/G	A	20.2	4.77	8.8
RFW	id1028186	1	42723932	A/G	G	22.31	5.28	8.71
RFW	id1028361	1	42976353	C/T	C	26.67	6.12	12.67
RFW	id2016152	2	35255967	C/T	C	16.82	4.17	5.93
RFW	id5014289	5	28534662	C/T	C	16.35	4.08	5.58
RFW	id5014290	5	28534893	C/G	G	16.35	4.08	5.58
RFW	id6003284	6	4584396	C/T	T	16.42	4.06	6.56
RFW	id6003299	6	4612802	C/T	T	16.66	4.14	5.67
RFW	id6003300	6	4612943	C/T	C	19.86	4.78	6.9
RFW	id6010574	6	20037449	C/T	C	22.06	5.22	11.48
RFW	id6016682	6	29757694	A/G	A	18.41	4.5	6.21
RFW	id6016921	6	30479248	A/G	G	16.61	4.12	5.83
RFW	id6016922	6	30484421	A/G	G	18.03	4.41	6.45
RFW	id6016987	6	31018842	A/G	A	18.72	4.56	6.3
RFW	id6016989	6	31019454	A/C	C	18.72	4.56	6.3
RFW	ud6001343	6	31020010	G/T	T	19.09	4.63	6.45
RFW	id6016999	6	31081261	A/G	G	18.72	4.56	6.3
RFW	id6017012	6	31144213	A/T	A	18.72	4.56	6.3
RFW	id6017017	6	31168765	A/G	A	16.99	4.2	5.77
RFW	id6017023	6	31208348	C/T	C	19.4	4.69	6.76
RFW	id8007286	8	26725140	A/T	A	16.23	4.05	5.63
RFW	id8007288	8	26726527	G/T	G	16.08	4.01	5.9
RFW	id8007300	8	26752345	A/C	A	25.01	5.8	9.25
RFW	id8007303	8	26754792	A/G	G	16.2	4.04	7.3
RFW	id8007347	8	26899300	C/T	C	16.08	4.02	8.7
RFW	id8007352	8	26906046	A/T	A	16.44	4.09	7.13
RFW	id8007363	8	26926958	C/T	C	16.44	4.09	7.13
RFW	id8007364	8	26927911	A/G	G	16.55	4.11	7.12
RFW	id8007367	8	26936521	A/G	A	22.76	5.36	9.15
RFW	id9006192	9	17960522	A/G	G	18.41	4.5	9.1
RFW	id10002354	10	7318457	C/T	T	25.54	5.85	9.15
RFW	id11008260	11	21681513	C/T	T	17.23	4.25	6.06
RFW	dd11000251	11	21789616	C/T	C	18.98	4.59	9.96
RFW	dd11000373	11	21849060	A/G	G	17.9	4.39	6.18
RFW	id11008409	11	21851184	A/C	C	16.85	4.17	10.15
RFW	dd11000486	11	21961863	C/G	C	16.53	4.1	9.28
RFW	dd11000503	11	21975605	T/G	T	23	5.32	14.61
RFW	id11008437	11	21976195	A/G	G	23.09	5.43	7.6
RFW	id11008440	11	21976754	A/T	A	25.88	5.96	10.06
RFW	wd12003587	12	18463556	A/G	G	23.8	5.53	14.62
RFW	wd12003609	12	18487951	C/T	C	19.24	4.65	11.59
RFW	wd12003651	12	18568320	C/T	T	16.86	4.17	9.96
RFW	wd12003663	12	18589117	A/G	G	17.06	4.21	10.35
RFW	id12006219	12	18590791	C/T	T	17.6	4.33	10.35
RFW	id12006231	12	18594365	A/T	T	17.37	4.29	9.98
RFW	id12006232	12	18596783	A/C	A	17.71	4.35	10.27
RFW	wd12003667	12	18602504	A/G	A	18.62	4.52	11.34
RL	id2011986	2	27272888	C/T	C	18.65	4.52	10.92
RL	id6016682	6	29757694	A/G	A	19.53	4.72	10.75
RL	ud6001334	6	30922824	A/G	G	20.3	4.78	14.75
RL	id8000029	8	63899	C/G	C	16.15	4.03	9.12
RL	wd8000014	8	125422	A/C	A	16.64	4.13	10.11
RL	id8000740	8	2331087	A/G	A	19.17	4.65	10.58
RL	id8006001	8	21505242	A/T	T	17.88	4.38	10.22
RL	id10001869	10	6115880	C/T	C	18.99	4.57	11.89
RWC	id1005353	1	7086172	A/G	A	19.09	4.63	11.46
RWC	id1005359	1	7089419	A/G	G	18.99	4.61	11.28
RWC	id1005364	1	7090362	A/G	G	19.4	4.69	11.64
RWC	id11002631	11	6061643	A/C	C	16.38	4.05	11.16
RWC	id11009964	11	24958152	C/G	G	16.73	4.15	10.07
SDW	id1027703	1	42433369	A/G	A	18.8	4.58	11.13
SDW	id11010370	11	25851078	A/T	T	17.79	4.37	10.59
SFW	id1020023	1	32480011	A/G	A	28.18	6.36	16.93
SFW	id1020062	1	32536452	A/G	G	23.07	5.42	13.38
SFW	id1027703	1	42433369	A/G	A	19.68	4.75	11.51
SFW	dd1001952	1	42434545	A/G	G	19.05	4.6	12.34
SFW	id11010370	11	25851078	A/T	T	22.93	5.4	13.16
SFW	ud12001205	12	21079528	A/C	C	16.63	4.13	9.9
SL	id1020023	1	32480011	A/G	A	15.89	3.99	10.14
SL	ud12001205	12	21079528	A/C	C	15.72	3.96	9.26
TW	id1019985	1	32459057	C/T	T	16.34	4.07	9.95
TW	id1020023	1	32480011	A/G	A	37.12	7.98	21.17
TW	id1020062	1	32536452	A/G	G	29.59	6.67	16.56
TW	id1021446	1	34510717	A/G	G	16.44	4.09	9.82
TW	id1027703	1	42433369	A/G	A	17.49	4.31	10.38
TW	dd1001952	1	42434545	A/G	G	18.46	4.48	12.02
TW	id11010370	11	25851078	A/T	T	16.75	4.16	9.99
SL-R	id2013498	2	30423080	A/G	A	22.4	5.29	12.93
SL-R	id2013530	2	30466731	C/T	T	18.95	4.6	11.3
SL-R	id2013547	2	30515565	A/C	A	18.85	4.58	11.11
SL-R	id2013570	2	30536625	G/T	T	18.85	4.58	11.11
SL-R	id2013584	2	30550632	A/G	A	18.85	4.58	11.11
SL-R	id8003739	8	12862359	A/T	T	16.54	4.11	9.8
SL-R	id8003833	8	14055385	A/G	G	16.28	4.06	9.62
SL-R	id8004031	8	14986606	A/G	G	16.1	4.02	9.37
SL-R	ud8000945	8	14989690	A/T	T	26.3	6	16.04
RL-R	id2015877	2	34980510	A/G	A	16.72	4.14	9.73
RL-R	id2015915	2	35008142	A/G	G	23.49	5.48	13.07
RL-R	ud7001392	7	19830840	A/G	A	23.86	5.49	16.46
RL-R	id9004954	9	16285809	A/G	A	16.54	4.11	9.5
RL-R	id9004992	9	16411861	C/T	C	16.12	4.03	9.15
RFW-R	id1012946	1	22773133	C/T	T	16.47	4.09	10.15
RFW-R	id1012957	1	22774858	G/T	G	21.95	5.2	12.86
RFW-R	id1012962	1	22778453	C/T	C	16.56	4.12	9.95
RFW-R	id1013067	1	22838482	G/T	T	22.16	5.24	12.89
RFW-R	id1013069	1	22839805	A/G	G	16.56	4.12	9.95
RFW-R	id1013070	1	22839838	C/T	T	16.56	4.12	9.95
RFW-R	id1013183	1	22986428	A/G	A	18.99	4.59	12.13
RFW-R	id2010257	2	24374616	A/T	A	17.49	4.3	10.79
RFW-R	id2010396	2	24524739	G/T	G	17.66	4.34	10.45
RFW-R	id2013498	2	30423080	A/G	A	34.31	7.54	18.64
RFW-R	id2013530	2	30466731	C/T	C	28.75	6.5	16.24
RFW-R	id2013547	2	30515565	A/C	A	28.87	6.53	16.1
RFW-R	id2013570	2	30536625	G/T	T	28.87	6.53	16.1
RFW-R	id2013584	2	30550632	A/G	A	28.87	6.53	16.1
RFW-R	id5001081	5	1868784	A/G	G	21.71	5.16	12.43
RFW-R	id5001082	5	1870269	C/T	T	20.21	4.85	11.89
RFW-R	id10004832	10	17082734	A/G	G	23.32	5.42	15.23
RFW-R	id10004845	10	17108109	A/G	G	17.66	4.32	11.59
RFW-R	id10004853	10	17110807	C/G	G	18.5	4.5	11.68
RFW-R	id10004884	10	17134896	A/T	A	17.64	4.34	10.35
RDW-R	id1012944	1	22772996	C/T	C	17.49	4.29	11.38
RDW-R	id1012957	1	22774858	G/T	G	16.77	4.16	10.08
RDW-R	id1012997	1	22805891	A/G	G	17.68	4.35	10.58
RDW-R	id1013064	1	22838151	A/G	A	17.38	4.26	11.3
RDW-R	id1013067	1	22838482	G/T	T	16.84	4.17	10.06
RDW-R	id2013498	2	30423080	A/G	A	24.24	5.65	13.9
RDW-R	id2013530	2	30466731	C/T	C	17.62	4.33	10.58
RDW-R	id2013547	2	30515565	A/C	A	17.42	4.29	10.32
RDW-R	id2013570	2	30536625	G/T	T	17.42	4.29	10.32
RDW-R	id2013584	2	30550632	A/G	A	17.42	4.29	10.32
RDW-R	id7003073	7	19662096	A/G	G	20.81	4.97	12.54
RDW-R	id7003079	7	19669853	A/G	G	18.24	4.46	10.9
RDW-R	id7003080	7	19671877	C/T	T	32.7	7.24	18.05

## Sheet: Table S8
Table S8. Approximate expression levels of candidate genes (in view of transcript per million, TPM) inferred from EST sources in Unigene database
RAP ID	Callus	Flower	Leaf	Panicle	Root	Seed	Stem	Vegetative meristem
Os01g0228300	0	0	17	7	14	0	8	0
Os01g0304100	6	7	0	14	0	61	0	0
Os01g0624700	NA	NA	NA	NA	NA	NA	NA	NA
Os01g0767700	18	7	39	44	0	0	32	0
Os01g0812000	37	7	0	51	0	92	8	0
Os01g0929500	0	0	11	22	0	0	8	0
Os01g0936200	24	14	39	7	0	0	40	0
Os01g0944700	185	230	136	139	0	246	304	0
Os01g0958500	24	22	68	36	29	61	0	0
Os01g0958800	12	37	11	22	0	0	16	0
Os01g0960400	92	59	227	22	89	123	256	0
Os01g0960500	104	22	79	29	0	123	48	0
Os01g0963000	12	0	79	0	59	30	24	0
Os01g0965600	98	22	0	36	44	0	8	0
Os01g0966000	24	29	62	36	14	0	72	0
Os01g0966500	6	14	5	29	14	30	8	440
Os01g0966700	0	0	102	7	14	0	56	0
Os01g0967100	24	14	62	44	14	154	32	0
Os01g0968700	30	0	5	44	14	0	40	440
Os01g0973300	43	74	62	14	59	0	16	0
Os02g0730300	17	NA	20	11	NA	16	29	NA
Os05g0572900	6	22	0	0	0	0	8	0
Os06g0191200	67	104	0	7	0	61	16	0
Os06g0535300	37	37	102	29	0	0	32	0
Os06g0704600	117	193	404	117	14	123	236	220
Os06g0717400	18	7	11	7	0	0	24	0
Os06g0728600	0	0	34	29	0	0	8	440
Os06g0730600	49	59	28	80	148	185	40	0
Os08g0101000	74	111	45	36	0	0	40	0
Os08g0102250	NA	NA	NA	NA	NA	NA	NA	NA
Os08g0535200	61	439	79	2289	0	277	56	0
Os08g0535700	0	0	0	0	0	30	0	0
Os08g0538200	NA	NA	NA	NA	NA	NA	NA	NA
Os08g0538700	61	14	11	44	NA	NA	NA	NA
Os11g0216000	80	89	0	29	29	0	8	0
Os11g0575600	197	0	0	0	59	0	0	0
Os11g0578700	18	NA	NA	NA	NA	NA	NA	NA
NA: not defined

## Sheet: Table S9
Table S9. Haplotype analysis of candidate genes on rice chromosomes.
	RAP ID	Chrom	SNP	SNP position		alleles	Haplotype1	Haplotype2
	Os01g0958500	1	id1027392	42254208	Exon6	A/G	AA	GG
	Os01g0960400	1	dd1001694	42339521	Exon1	C/T	CC	TT
	Os01g0960400	1	dd1001695	42339564	Exon1	T/G	TT	GG
Block 1	Os01g0963000	1	id1027719	42442204	Exon1	T/C	TT	CC
	Os01g0965600	1	id1027795	42575260	Exon5	C/A	CC	AA
	Os01g0966000	1	id1027902	42594243	Exon1	A/G	AA	GG
	Os01g0967100	1	id1028089	42649896	Exon8	T/C	TT	CC
Frequency(%)							90.2	9.1
Mean of RFW							125.12	180.03
Mean of RDW							17.33	24.35
	RAP ID	Chrom	SNP	SNP position		alleles	Haplotype1	Haplotype2	Haplotype3	Haplotype4
	Os08g0535200	8	id8007288	26726527	Exon5	G/T	GG	GG	TT	TT
Block 2	Os08g0535700	8	id8007300	26752345	Exon2	A/C	AA	AA	AA	CC
	Os08g0538700	8	id8007363	26926958	Exon3	C/T	TT	CC	CC	CC
Frequency(%)							44.8	22.7	16.9	14.9
Mean of RFW							142.92	107.84	93.81	166.31
Mean of RDW							19.56	15.44	13.42	22.05

## Sheet: Table S10
Table S10. Co-expression analysis of candidate genes using riceFREND database.
Candidate gene	Description1	1st hirarchy co-expressed genes	Description2
Os01g0228300	Mpv17/PMP22 family protein.
		Os01g0512100	Similar to Chaperone protein dnaJ 15 (Protein ALTERED RESPONSE TO GRAVITY) (AtARG1) (AtJ15) (AtDjB15).
		Os04g0414100	Ovarian tumour, otubain domain containing protein.
		Os05g0457700	Tetratricopeptide-like helical domain containing protein.
		Os06g0199500	Similar to Phosphopantothenoylcysteine decarboxylase (EC 4.1.1.36) (Halotolerance protein Hal3a) (AtHal3a) (PPCDC) (AtCoaC).
Os01g0304100	Cation chloride cotransporter.
		Os01g0738100	Peptidase C48, SUMO/Sentrin/Ubl1 family protein.
		Os01g0842600	Similar to AAA-metalloprotease FtsH.
		Os05g0106700	Regulator of chromosome condensation/beta-lactamase-inhibitor protein II domain containing protein.
		Os06g0705500	Ataxin-2, C-terminal domain containing protein.
Os01g0624700	Similar to WRKY transcription factor 12.
		Os01g0516200	Dimeric alpha-beta barrel domain containing protein.
		Os07g0475900	Amino acid-binding ACT domain containing protein.
		Os08g0235800	Similar to WRKY transcription factor 25.
		Os11g0244600	Epsin, N-terminal domain containing protein.
Os01g0767700	Similar to DEIH-box RNA/DNA helicase.
		Os01g0702400	WD40-like domain containing protein.
		Os03g0712900	Conserved hypothetical protein.
		Os09g0453700	Peptidase S9A, prolyl oligopeptidase family protein.
		Os10g0339400	IQ calmodulin-binding region domain containing protein.
Os01g0812000	Similar to GAMyb protein.
		Os02g0599200	Protein phosphatase 2C-like domain containing protein.
		Os06g0605600	Conserved hypothetical protein.
		Os09g0517700	Thioesterase superfamily domain containing protein.
		Os12g0288000	Protein of unknown function DUF6, transmembrane domain containing protein.
Os01g0929500	Similar to Carbonyl reductase-like protein.
		Os02g0819200	Thioredoxin domain 2 containing protein.
		Os06g0224500	Mitochodrial transcription termination factor-related family protein.
		Os08g0525500	Protein prenyltransferase domain containing protein.
		Os10g0545400	Nucleic acid-binding, OB-fold domain containing protein.
Os01g0936200	Lipase, class 3 family protein.
		Os03g0120300	Protein of unknown function DUF1084 family protein.
		Os06g0651600	Similar to Protein phosphatase type-2C.
		Os09g0468900	Conserved hypothetical protein.
		Os11g0131900	Similar to Arabinoxylan arabinofuranohydrolase isoenzyme AXAH-II.
Os01g0944700	Similar to Beta-1,3-glucanase precursor.
		Os01g0382400	Similar to Pathogenesis-related protein PRB1-2 precursor.
		Os04g0493400	Similar to Chitinase.
		Os04g0494100	Similar to Chitinase.
		Os12g0630200	Thaumatin, pathogenesis-related family protein.
Os01g0958500	Similar to RNA binding protein-like.
		Os01g0100500	Similar to Pectinesterase-like protein.
		Os01g0215000	Lipolytic enzyme, G-D-S-L family protein.
		Os03g0275500	Epsin, N-terminal domain containing protein.
		Os05g0588300	Protein kinase domain containing protein.
Os01g0958800	Protein of unknown function DUF23.
		Os01g0242500	D-tyrosyl-tRNA(Tyr) deacylase family protein.
		Os04g0509200	Conserved hypothetical protein.
		Os07g0124800	Similar to Chaperone protein dnaJ.
		Os12g0228900	Leucine-rich repeat, ribonuclease inhibitor subtype containing protein.
Os01g0960400	Protein kinase-like domain containing protein.
		Os04g0525900	Major facilitator superfamily protein.
		Os05g0113500	Conserved hypothetical protein.
		Os07g0598200	Conserved hypothetical protein.
		Os08g0536300	Similar to Hd1.
Os01g0960500	Copine domain containing protein.
		Os01g0678900	Hypothetical protein.
		Os02g0611200	Similar to S-adenosylmethionine decarboxylase proenzyme (EC 4.1.1.50) (AdoMetDC) (SamDC) (Induced stolen tip protein TUB13) [Contains: S- adenosylmethionine decarboxylase alpha chain; S-adenosylmethionine decarboxylase beta chain].
		Os03g0125900	Conserved hypothetical protein.
		Os04g0471300	Conserved hypothetical protein.
Os01g0963000	Similar to Peroxidase BP 1 precursor.
		Os03g0225900	Allene oxide synthase.
		Os06g0521500	Haem peroxidase family protein.
		Os07g0542400	Similar to Receptor protein kinase.
		Os08g0508800	Lipoxygenase, chloroplast precursor (EC 1.13.11.12).
Os01g0965600	Growth inhibition and differentiation-related protein 88.
		Os02g0279800	Conserved hypothetical protein.
		Os03g0648400	Similar to DnaJ protein homolog (DNAJ-1).
		Os03g0815900	Similar to DNA-directed RNA polymerase.
		Os04g0440000	Conserved hypothetical protein.
		Os04g0472600	Non-protein coding transcript, unclassifiable transcript.
Os01g0966000	Similar to Plasma membrane H+-ATPase (EC 3.6.1.3).
		Os03g0591000	Conserved hypothetical protein.
		Os08g0326100	SMAD/FHA domain containing protein.
		Os11g0661000	Protein prenyltransferase domain containing protein.
		Os12g0613200	Similar to Histone-lysine N-methyltransferase, H3 lysine-4 specific SET1 (EC 2.1.1.43) (Set1/Ash2 histone methyltransferase complex subunit SET1) (SET-domain-containing protein 1).
Os01g0966500	Vacuolar protein sorting 55 family protein.
		Os03g0384900	Hypothetical protein.
		Os04g0408900	Similar to DNA-binding protein S1FA.
		Os07g0299600	Conserved hypothetical protein.
		Os08g0190800	Similar to Postsynaptic protein CRIPT.
Os01g0966700	Similar to Beta-fructofuranosidase (EC 3.2.1.26) (Fragment).
		Os02g0745400	Glycosyl transferase, family 8 protein.
		Os04g0452100	Similar to Cryptochrome 1.
		Os05g0495600	Similar to Calcium-transporting ATPase 4, plasma membrane-type (EC 3.6.3.8) (Ca(2+)-ATPase isoform 4).
		Os11g0703000	Thaumatin, pathogenesis-related family protein.
Os01g0967100	Similar to Ascorbate peroxidase 2.
		Os03g0725100	Conserved hypothetical protein.
		Os05g0107300	Conserved hypothetical protein.
		Os06g0229300	Similar to Hox2b protein.
		Os07g0192900	Conserved hypothetical protein.
		Os08g0559300	Similar to Gibberellin action negative regulator SPY.
		Os12g0209700	Zinc finger, RING-type domain containing protein.
Os01g0968700	tRNA isopentenyltransferase family protein.
		Os01g0521200	Non-protein coding transcript, uncharacterized transcript.
		Os01g0752600	Glycosyl transferase, family 19 protein.
		Os04g0535000	Conserved hypothetical protein.
		Os11g0132000	Similar to Arabinoxylan arabinofuranohydrolase isoenzyme AXAH-II.
Os01g0973300	Adaptin, N-terminal domain containing protein.
		Os01g0776800	Conserved hypothetical protein.
		Os03g0225600	Conserved oligomeric complex COG6 family protein.
		Os11g0169100	Sec1-like protein family protein.
		Os12g0175700	Nonaspanin (TM9SF) family protein.
Os02g0730300	Similar to Potassium transporter HAK3p (Fragment).
		Os01g0129500	Protein of unknown function DUF1666 family protein.
		Os03g0841100	EGF domain containing protein.
		Os05g0305900	Protein kinase-like domain containing protein.
		Os06g0649900	Phospholipase D/Transphosphatidylase domain containing protein.
Os05g0572900	Protein prenyltransferase domain containing protein.
		Os01g0260000	Protein prenyltransferase domain containing protein.
		Os01g0374200	Protein prenyltransferase domain containing protein.
		Os03g0369700	Protein prenyltransferase domain containing protein.
		Os05g0147600	Tetratricopeptide-like helical domain containing protein.
		Os05g0529500	.
		Os08g0131000	Protein prenyltransferase domain containing protein.
Os06g0191200	Zinc finger, RanBP2-type domain containing protein.
		Os02g0740300	AAA ATPase domain containing protein.
		Os03g0355300	Protein of unknown function DUF1618 domain containing protein.
		Os05g0443900	Similar to Basic leucine zipper protein (Liguleless2).
		Os11g0533800	Cyclin-like F-box domain containing protein.
Os06g0535300	Similar to AFL190Cp.
		Os02g0107000	Similar to U5 small nuclear ribonucleoprotein 200 kDa helicase (EC 3.6.1.-) (U5 snRNP-specific 200 kDa protein) (U5-200KD) (Activating signal cointegrator 1 complex subunit 3-like 1).
		Os05g0494900	Eggshell protein family protein.
		Os07g0150500	Zinc finger, C3HC-like domain containing protein.
		Os07g0507600	Protein of unknown function DUF1723 domain containing protein.
Os06g0704600	Similar to Delta-aminolevulinic acid dehydratase (Fragment).
		Os01g0892600	Pectinacetylesterase family protein.
		Os03g0178100	ATPase, P-type, K/Mg/Cd/Cu/Zn/Na/Ca/Na/H-transporter family protein.
		Os09g0553800	Hypothetical protein.
		Os10g0553800	Flavin-containing monooxygenase FMO family protein.
Os06g0717400	Pseudouridine synthase, Rlu family protein.
		Os01g0535900	Putative methyltransferase family protein.
		Os01g0814800	Similar to Cysteine synthase, chloroplast precursor (EC 2.5.1.47) (O-acetylserine sulfhydrylase) (O-acetylserine (Thiol)-lyase) (CSase B) (CS-B) (OAS-TL B).
		Os02g0827600	Conserved hypothetical protein.
		Os03g0844000	Protein prenyltransferase domain containing protein.
Os06g0728600	EPS15 homology (EH) domain containing protein.
		Os03g0130500	EPS15 homology (EH) domain containing protein.
		Os03g0265700	Src homology-3 domain containing protein.
		Os03g0711500	Similar to Coatomer alpha subunit.
		Os06g0167100	Armadillo-like helical domain containing protein.
Os06g0730600	Peptidase S9A, prolyl oligopeptidase family protein.
		Os01g0118300	Phosphatidyl serine synthase family protein.
		Os03g0377500	Conserved hypothetical protein.
		Os03g0591300	Conserved hypothetical protein.
		Os11g0258900	Conserved hypothetical protein.
Os08g0101000	Transcriptional factor B3 family protein.
		Os01g0555800	Formylmethionine deformylase family protein.
		Os01g0615000	Conserved hypothetical protein.
		Os01g0784600	Conserved hypothetical protein.
		Os12g0596900	Conserved hypothetical protein.
Os08g0535200	Similar to MtN3-like protein.
		Os01g0323100	Similar to Pto kinase interactor 1.
		Os04g0581800	Heavy metal transport/detoxification protein domain containing protein.
		Os06g0604000	Similar to Ethylene response factor 1.
		Os07g0565800	Conserved hypothetical protein.
Os08g0538700	Retinoblastoma-associated protein, A-box domain containing protein.
		Os03g0645000	Beta-expansin.
		Os05g0116700	Conserved hypothetical protein.
		Os06g0675200	Conserved hypothetical protein.
		Os12g0484900	Similar to Growth-regulating factor 7.
Os11g0216000	Pyruvate kinase family protein.
		Os01g0276700	Similar to Pyruvate kinase, cytosolic isozyme (EC 2.7.1.40) (PK).
		Os02g0580500	Similar to Prohibitin.
		Os03g0841700	Similar to Prohibitin.
		Os05g0331200	Similar to External rotenone-insensitive NADPH dehydrogenase.
		Os08g0559000	Conserved hypothetical protein.
Os11g0575600	Similar to Lipoxygenase (Fragment).
		Os01g0216900	Lipolytic enzyme, G-D-S-L family protein.
		Os05g0525600	Protein kinase-like domain containing protein.
		Os07g0527900	Conserved hypothetical protein.
		Os11g0303300	Winged helix repressor DNA-binding domain containing protein.
Os11g0578700	F-box domain containing protein
		Os06g0492900	Cyclin-like F-box domain containing protein.
		Os08g0132400	Hypothetical protein.

[truncated: 1 more sheets: Table S11]
